# Supplementary material for: Common data elements for secondary use of electronic health record data for clinical trial execution and serious adverse event reporting
Source: BMC Med Res Methodol. 2016 Nov 22;16:159. doi: 10.1186/s12874-016-0259-3 (PMC5118882; doi:10.1186/s12874-016-0259-3)
Supplement: Additional file 1: — Title of data: CTE & SAE Data Inventory. Description of data: List of common data elements in clinical trials with domain, availability/completeness, occurrence in trials, semantic codes and definition. (XLSX 34 kb) [file 12874_2016_259_MOESM1_ESM.xlsx]

## Sheet: CTE_SAE_DataInventory
No	Data Element	Domain	No. of sites	Site 1 (DWH)	Site 2 (DWH)	Site 3	Site 4	Site 5	Site 6	Site 7	Site 8	Site 9	Occurrence in trials	UMLS CUI	SNOMED	Definition
1	Start Date / Time	Adverse Events	4	N/A	N/A	A	N/A	A	A	0	N/A	N/A	34	C2697888		The date and time an adverse event began.
2	Outcome	Adverse Events	4	N/A	N/A	A	N/A	A	A	0	N/A	N/A	34	C1705586	385676005	A condition or event that is attributed to the adverse event and is the result or conclusion of the adverse event.
3	Verbatim Description	Adverse Events	3	N/A	N/A	A	N/A	A	N/A	0	N/A	N/A	38	C2699044		The verbatim description of the adverse event.
4	End Date / Time	Adverse Events	3	N/A	N/A	N/A	N/A	A	A	0	N/A	N/A	41	C2697886		The date and time an adverse event has concluded.
5	Severity of Adverse Event	Adverse Events	2	N/A	N/A	A	N/A	N/A	N/A	0	N/A	N/A	7	C1710066	246112005	The intensity of a specific adverse event evaluated based on the magnitude of clinical signs, symptoms and findings. Severe adverse event may be of relatively minor medical significance. The term is not synonymous with the term seriousness of adverse event.
6	Seriousness of Adverse Event	Adverse Events	1	N/A	N/A	N/A	N/A	N/A	N/A	0	N/A	N/A	18	C1710056		Clinical significance of adverse event defined based on the patient and event outcome or action criteria usually associated with events that pose a threat to a patient's life or functioning. Seriousness of adverse event serves as a primary guide for defining regulatory reporting obligations and changes in medicinal product development and usage.
7	Action(s) taken	Adverse Events	1	N/A	N/A	N/A	N/A	N/A	N/A	0	N/A	N/A	27	C2826626		An indication or description of an other action taken in response to an adverse event.
8	Date Of Death	Adverse Events	7	0.0145	N/A	A	N/A	A	A	0.0047	A	0.011	17	C1148348	399753006	The calendar date of subject's death.
9	Cause Of Death	Adverse Events	4	N/A	N/A	A	N/A	A	A	0	N/A	N/A	17	C0489786	184305005	The circumstance or condition that results in the death of a living being.
10	Time Of Death	Adverse Events	2	N/A	N/A	A	N/A	N/A	N/A	0.0047	N/A	N/A	5	C1301931	398299004	The time of day it is determined or presumed that an individual has died.
11	In Case Of Death, Autopsy Report	Adverse Events	1	N/A	N/A	N/A	N/A	N/A	N/A	0	N/A	N/A	7	C1548372	270116006	Autopsy Report.
12	Start Date	Concomitant Medication	7	0.33	0.025	0.95	N/A	0.805	A	0.21	N/A	0.21	15	C2826734		The date and time concomitant medication usage began.
13	Route Of Administration	Concomitant Medication	6	0.33	N/A	0.65	N/A	A	A	0.2	N/A	0.21	27	C2826730	410675002	The means of entry through which the concomitant medication is taken into the body.
14	Frequency	Concomitant Medication	6	0.33	N/A	0.75	N/A	0.805	A	0.2	N/A	0.21	11	C2826654	260864003	The rate of concomitant medication usage.
15	Reason	Concomitant Medication	0	N/A	N/A	N/A	N/A	N/A	N/A	N/A	N/A	N/A	15	C2826696	410666004	A signal which serves to indicate or point out the specific use cases for a particular concomitant medication.
16	Stop Date	Concomitant Medication	3	0.33	0.025	N/A	N/A	N/A	N/A	0.067	N/A	N/A	15	C2826744		The date and time a concomitant medication usage has concluded.
17	Dose Per Administration	Concomitant Medication	5	0.33	N/A	0.77	N/A	N/A	A	0.2	N/A	0.2	8	C2826767	277406006	The dose of concomitant medication taken per administration.
18	Dose Unit	Concomitant Medication	6	0.33	N/A	A	N/A	0.805	A	0.21	N/A	0.2	41	C2826646	408102007	The unit of measure for the concomitant medication dose.
19	Drug Name	Concomitant Medication	6	0.33	0.025	N/A	N/A	0.805	A	0.21	N/A	0.2	15	C2347852	410942007	A pharmaceutical agent other than agent(s) tested in a given protocol that is administered to or used by a subject either prior to or during the study. Supportive care and essential ancillary medications required by a treatment regimen should be clearly identified. A protocol complete instructions including appropriate indication, dosage, administration route, schedule, restrictions to use, and a…
20	Total Daily Dose	Concomitant Medication	3	0.33	N/A	A	N/A	N/A	N/A	0.21	N/A	N/A	8	C2826638		The gross amount of concomitant medication that the subject is exposed to each day.
21	Sex	Demographics	9	1	0.999	1	1	1	1	1	1	1	25	C1522384	57312000	The assemblage of physical properties or qualities by which male is distinguished from female; the physical difference between male and female; the distinguishing peculiarity of male or female.
22	Date Of Birth	Demographics	9	1	1	1	1	1	1	1	1	1	34	C0421451	184099003	The calendar date on which a person was born.
23	Ethnicity	Demographics	4	0	N/A	A	N/A	0.444	A	N/A	N/A	N/A	22	C0015031	364699009	A social group characterized by a distinctive social and cultural tradition that is maintained from generation to generation. Members share a common history and origin and a sense of identification with the group. They have similar and distinctive features in their lifestyle habits and shared experiences. They often have a common genetic heritage which may be reflected in their experience of heal…
24	Race	Demographics	0	N/A	N/A	N/A	N/A	N/A	N/A	N/A	N/A	N/A	21	C0034510	103579009	An arbitrary classification of a taxonomic group that is a division of a species. It usually arises as a consequence of geographical isolation within a species and is characterized by shared heredity, physical attributes and behavior, and in the case of humans, by common history, nationality, or geographic distribution.
25	Date of diagnosis	Disease Characteristics	8	N/A	0.787	1	1	1	A	0.8	1	0.35	12	C2316983	432213005	Date of a diagnosis.
26	Diagnosis Code	Disease Characteristics	9	0.33	0.787	1	1	1	A	0.8	1	0.35	12	C1550350	439401001	The code for a diagnosis.
27	Disposition Category	Disposition	2	N/A	N/A	N/A	N/A	A	N/A	0	N/A	N/A	10	C2826835		A classification of disposition data.
28	Disposition Start Date	Disposition	2	N/A	N/A	N/A	N/A	A	N/A	0.081	N/A	N/A	10	C2826735		The date on which the disposition event begins.
29	Electrocardiogram Date / Time	ECG	2	N/A	N/A	N/A	N/A	A	N/A	0.001	N/A	N/A	8	C2826640	46825001;410671006	The date and time of an electrocardiogram.
30	Sinus Rhythm	ECG	2	N/A	N/A	N/A	N/A	A	N/A	0.0483837	N/A	N/A	5	C0232201	251150006	An electrocardiographic finding of an atrial rhythm which originates from the sinoatrial node that is considered normal for the population.
31	PR Interval	ECG	2	N/A	N/A	N/A	N/A	A	N/A	0.00976152	N/A	N/A	6	C0520877	164944000	The time interval between the start of the P wave and the beginning of the QRS complex in the cardiac cycle.
32	ECG Clinical Findings	ECG	3	0.044	N/A	N/A	N/A	A	N/A	0.0654925	N/A	N/A	5	C2826714	271921002	The outcome of the electrocardiogram assessment.
33	QRS Interval / Complex	ECG	2	N/A	N/A	N/A	N/A	A	N/A	0.0655109	N/A	N/A	6	C0520880	39632005	An electrocardiographic finding that represents depolarization of the ventricular myocardium. Normally the ventricles are activated simultaneously.
34	QT Interval	ECG	2	N/A	N/A	N/A	N/A	A	N/A	0.0103881	N/A	N/A	6	C0429028	81435004	The time interval between the start of the Q wave and the end of the T wave in the cardiac cycle.
35	ECG Heart Rate	ECG	2	N/A	N/A	N/A	N/A	A	N/A	0.0654925	N/A	N/A	3	C0018810	364075005	The number of heartbeats per unit of time, usually expressed as beats per minute.
36	QTCB Interval	ECG	2	N/A	N/A	N/A	N/A	A	N/A	0.0654925	N/A	N/A	2	C3900067		A QT aggregate interval corrected for heart rate using Bazett's formula.
37	QTCF Interval	ECG	2	N/A	N/A	N/A	N/A	A	N/A	0.454104	N/A	N/A	2	C3900066		A QT aggregate interval corrected for heart rate using Fridericia's formula.
38	Result	Laboratory Data	8	0.68	A	A	A	0.697	A	0.454104	0.06	N/A	8	C0587081	309573003	The outcome of the laboratory test assessment.
39	Laboratory Test	Laboratory Data	8	0.68	A	A	A	0.697	A	0.452071	0.06	N/A	8	C117142	15220000	A character or string that represents the full name of the laboratory assessment.
40	Original Result Unit	Laboratory Data	8	0.68	A	A	A	0.697	A	0.411937	0.06	N/A	8	C2826716	405606005	The unit of measure for the original laboratory test result.
41	Reference Range Lower Limit (reported in Original Unit)	Laboratory Data	6	0.68	A	N/A	A	0.697	A	0.411937	N/A	N/A	4	C2826706	385524004	The lower limit of the laboratory test reference range, as reported in original units.
42	Reference Range Upper Limit (reported in Original Unit)	Laboratory Data	6	0.68	A	N/A	A	0.697	A	0.454104	N/A	N/A	4	C2826684	371933006	The upper limit of the laboratory test reference range, as reported in original units.
43	Date / Time Sample Was Taken	Laboratory Data	8	0.48	A	A	A	0.697	A	0.0732698	0.06	N/A	42	C2826895		The date and time a laboratory test was performed.
44	Albumin	Laboratory	9	0.07	A	A	A	0.606	A	0.164766	0.07	0.24	10	C0201838	26758005	A quantitative measurement of albumin present in a sample.
45	Alkaline phosphatase	Laboratory	8	0.47	A	A	A	0.605	A	0.00564559	N/A	0.24	8	C0201850	88810008	A quantitative measurement of alkaline phosphatase present in a sample.
46	Bilirubin direct	Laboratory	6	0.3	A	N/A	A	N/A	A	0.00564559	N/A	0.24	6	C0201916	39748002	The bilirubin is bound to glucuronide to form conjugated bilirubin (direct bilirubin). Direct Bilirubin measurement is accomplished by a colorimetric method. Direct Bilirubin in biological fluids reacts with sulfanilic acid at acidic pH to produce a red colored complex. The optical density of produced color has a direct relationship with Direct Bilirubin concentration in the solution.
47	Bilirubin, indirect	Laboratory	5	0.3	A	N/A	A	N/A	N/A	0.183694	N/A	0.24	5	C1881193	37852002	Bilirubin is in the insoluble form, unconjugated bilirubin (indirect bilirubin).The non-water soluble, free bilirubin does not react with sulfanilic acid at acidic pH to produce a red colored complex until an accelearator, alcohol, is added to the solution to perform a quantitative measurement of unconjugated bilirubin levels.
48	Bilirubin, total	Laboratory	8	0.3	A	A	A	0.6	A	0.219901	N/A	0.24	15	C0201913	359986008	The measurement of the total amount of bilirubin present in a particular substrate. The substrate most often tested is blood, but other fluids extracted from the body may be used periodically depending on the purpose of the test.
49	Blood Urea Nitrogen	Laboratory	5	0.32	A	N/A	A	N/A	A	0	N/A	N/A	6	C0005845	105011006	A quantitative measurement of the amount of urea nitrogen present in a serum sample.
50	Brain Natriuretic Peptide	Laboratory	4	0.06	A	N/A	N/A	N/A	N/A	0.198431	N/A	0.05	4	C0428883	414799001	The determination of the amount of brain natriuretic peptide present in a sample.
51	Calcium	Laboratory	8	0.38	A	A	A	0.425	A	0.0989483	N/A	0.21	9	C0201925	71878006	A quantitative measurement of the amount of calcium present in a sample.
52	Chloride	Laboratory	6	0.47	A	N/A	N/A	A	A	0.0814894	N/A	0.13	8	C0232117	46511006	A quantitative measurement of the amount of chloride present in a sample.
53	Cholesterol, total	Laboratory	8	0.13	A	A	A	0.35	A	0.136532	N/A	0.11	6	C0039476	121868005	The determination of the amount of total cholesterol present in a sample.
54	Creatine Kinase (CK, CPK)	Laboratory	8	0.15	A	A	A	A	A	0.316601	N/A	0.11	4	C0201973	397798009	A quantitative measurement of the amount of creatine kinase present in a sample.
55	Creatinine	Laboratory	8	0.48	A	A	A	0.645	A	0.238454	N/A	0.43	17	C0302272	104612006	A quantitative measurement of the amount of creatine present in a sample.
56	GGT	Laboratory	6	0.3	A	A	A	0.012	N/A	0.198701	N/A	N/A	5	C0202035	69480007	A quantitative measurement of the amount of gamma glutamyl transpeptidase present in a sample.
57	Glucose, unspecified	Laboratory	8	0.4	A	A	A	0.456	A	0.0309678	N/A	0.35	17	C0337438	36048009	The determination of the amount of glucose present in a sample.
58	Glycated Haemoglobin / Hemoglobin A1C	Laboratory	8	0.1	A	A	A	0.095	A	0.187533	N/A	0.064	4	C0202054	40402000	A quantitative measurement of the amount of glycosylated hemoglobin present in a sample of blood.
59	LDH	Laboratory	6	0.05	A	N/A	A	A	A	0.0398508	N/A	N/A	5	C0202113	11274001	A quantitative measurement of the amount of lactate dehydrogenase present in a sample.
60	Magnesium	Laboratory	7	N/A	A	A	A	A	A	0.0150139	N/A	0.08	7	C0373675	38151008	A quantitative measurement of the amount of magnesium present in a sample.
61	N-terminal probrain natriuretic peptide	Laboratory	4	0.06	A	N/A	A	N/A	N/A	0.104833	N/A	N/A	4	C1533071	414799001	A quantitative measurement of the amount of NTproBNP present in a sample.
62	Phosphorus, Inorg	Laboratory	3	N/A	A	N/A	A	N/A	N/A	0.278348	N/A	N/A	5	C1266228	121797002	The determination of Inorganic phosphorus.
63	Potassium	Laboratory	8	0.47	A	A	A	0.644	A	0.0277488	N/A	0.41	10	C0202194	59573005	A quantitative measurement of the amount of potassium present in a sample.
64	Protein, total	Laboratory	8	0.47	A	A	A	0.047	A	0.226524	N/A	0.18	10	C0555903	304383000	A quantitative measurement of the amount of total protein present in a sample.
65	SGOT/AST	Laboratory	8	0.32	A	A	A	0.016	A	0.22559	N/A	0.31	4	C0201899	143976007	A quantitative measurement of aspartate aminotransferase present in a sample.
66	SGPT/ALT	Laboratory	8	0.32	A	A	A	0.599	A	0.274103	N/A	0.31	3	C0201836	34608000	A quantitative measurement of alanine aminotransferase present in a sample.
67	Sodium	Laboratory	8	0.47	A	A	A	0.645	A	0	N/A	0.41	8	C0337443	25197003	A quantitative measurement of the amount of sodium present in a sample.
68	Total T4	Laboratory	4	0.02	A	N/A	N/A	N/A	N/A	0.0812928	N/A	0.01	2	C1281902	313408009	The determination of the amount of free and bound thyroxine present in a sample.
69	Triglycerides	Laboratory	8	0.13	A	A	A	0.128	A	0.0416569	N/A	0.12	7	C0202236	14740000	A quantitative measurement of the amount of triglyceride present in a sample.
70	Troponin I	Laboratory	7	0	A	N/A	A	A	A	0	N/A	0.07	5	C0920210	121870001	The determination of the amount of troponin I present in a blood sample.
71	Troponin T	Laboratory	5	0.19	A	N/A	N/A	A	A	0.234965	N/A	N/A	5	C1141947	121871002	The determination of the amount of troponin T present in a blood sample.
72	TSH	Laboratory	8	0.13	A	A	A	0.389	A	0.149507	N/A	0.15	2	C0202230	61167004	A quantitative measurement of the amount of thyrotropin present in a sample.
73	Uric acid	Laboratory	7	0.15	A	N/A	A	A	A	0.102137	N/A	0.002	1	C0202239	86228006	A quantitative measurement of the amount of urate present in a sample.
74	Basophils	Laboratory	7	0.46	A	N/A	A	A	A	0.114276	N/A	0.31	11	C0200641	42351005	The determination of the absolute number of basophils in a blood sample.
75	Eosinophils	Laboratory	7	0.46	A	N/A	A	A	A	0	N/A	0.3	12	C0200638	71960002	The determination of the number of eosinophils in a blood sample.
76	Erythrocyte Sedimentation Rate	Laboratory	4	0.03	A	N/A	A	N/A	N/A	0.352336	N/A	N/A	1	C0086250	416838001	A quantitative measurement of the distance that red blood cells travel in one hour in a sample of unclotted blood.
77	Hematocrit	Laboratory	7	0.49	A	N/A	A	0.411	A	0.356845	N/A	0.31	8	C0018935	28317006	A measure of the volume of red blood cells expressed as a percentage of the total blood volume. Normal in males is 43-49%, in females 37-43%.
78	Hemoglobin	Laboratory	8	0.49	A	A	A	0.411	A	0.132257	N/A	0.31	14	C0019046	38082009	The red respiratory protein of erythrocytes, consisting of approximately 3.8% heme and 96.2% globin (64.5 KD), which as oxyhemoglobin (HbO2) transports oxygen from the lungs to the tissues where the oxygen is readily released and HbO2 becomes Hb.
79	Lymphocytes	Laboratory	8	0.46	A	A	A	0.411	A	0.329299	N/A	0.31	14	C0200635	74765001	The determination of the number of lymphocytes in a blood sample.
80	MCHC (Erythrocyte Mean Corpuscular Hemoglobin Concentration)	Laboratory	7	0.49	A	N/A	A	A	A	0.338569	N/A	0.32	6	C0474535	37254006	The mean cell hemoglobin concentration (MCHC), which is the average concentration of hemoglobin in a given volume of blood. The MCHC is a calculated value derived from the measurement of hemoglobin and the hematocrit.
81	mean corpuscular hemoglobin	Laboratory	6	0.49	A	N/A	A	A	A	0.338569	N/A	N/A	6	C0369183	54706004	The mean cell hemoglobin (MCH), which is the average amount of hemoglobin in the average red cell. The MCH is a calculated value derived from the measurement of hemoglobin and the red cell count.
82	MCV (Erythrocyte Mean Corpuscular Volume)	Laboratory	7	0.49	A	N/A	A	A	A	0.121531	N/A	0.32	6	C0863148	104133003	The mean cell volume is the average volume of a red blood cell. This is a calculated value derived from the hematocrit and the red cell count.
83	Monocytes	Laboratory	7	0.46	A	N/A	A	A	A	0.0911464	N/A	0.31	11	C0200637	67776007	The determination of the number of monocytes in a blood sample.
84	Neutrophils (total)	Laboratory	7	0.46	A	A	N/A	0.411	A	0.355543	N/A	0.27	13	C0948762	15856006	The real number of white blood cells (WBC) that are neutrophils. It is derived by multiplying the WBC count by the percent of neutrophils in the differential WBC count. The normal range for ANC is 1.5 to 8.0 (1,500 to 8,000/mm3).
85	Platelets	Laboratory	8	0.46	A	A	A	0.411	A	0.251533	N/A	0.5	14	C0032181	61928009	The determination of the number of platelets in a blood sample, usually expressed as platelets per cubic millimeter (cmm) of whole blood.
86	PT (Prothrombin time)	Laboratory	7	0.36	A	N/A	A	0.109	A	0.242644	N/A	0.3	6	C0033707	90735005	A measurement of the clotting time of plasma recalcified in the presence of excess tissue thromboplastin; it is a measure of the extrinsic pathway of coagulation. It is used to determine the clotting tendency of blood, in the measure of warfarin dosage, liver damage and vitamin K status. Factors measured are fibrinogen, prothrombin, and factors V, VII, and X.
87	PT,INR (International Normalized Ratio of Prothrombin Time)	Laboratory	8	0.36	A	A	A	A	A	0.24918	N/A	0.3	7	C0525032	1951000175101	A measure of the extrinsic pathway of coagulation. The International Normalized Ratio of Prothrombin Time (INR) is the ratio of a patient prothrombin time to a normal (control) sample raised to the power of the International Sensitivity Index (ISI) with a range of 0.8 to 1.2 seconds.
88	Partial Thromboplastin Time	Laboratory	5	0.01	A	N/A	A	N/A	N/A	0.341291	N/A	0.3	2	C0030605	42525009	This is a measurement of the intrinsic pathway of coagulation. Significant deficiency in factors II, V, VIII, IX, X, XI, XII or anticoagulants will prolong PTT. (BioTech Life Science Dictionary)
89	Red Blood Count	Laboratory	7	0.49	A	N/A	A	A	A	0.356759	N/A	0.28	15	C0014772	14089001	The determination of the number of erythrocytes in a blood sample.
90	WBC	Laboratory	7	0.75	A	A	A	0.411	A	0.00352619	N/A	N/A	17	C0023508	767002	A test to determine the number of leukocytes in a sample of blood.
91	Urine Bilirubin	Laboratory	6	N/A	A	N/A	A	A	A	0.000165866	N/A	0.25	2	C0042040	359992002	The measurement of bilirubine in the urine.
92	Urine Glucose	Laboratory	7	0.01	A	N/A	A	A	A	0.0153825	N/A	0.35	2	C0004076	30994003	The measurement of glucose in the urine.
93	Urine Ketones	Laboratory	6	N/A	A	N/A	A	A	A	0.029647	N/A	0.17	1	C0162275	271347000	The presence of ketone bodies in the urine.
94	Urine Leucocytes	Laboratory	6	N/A	A	N/A	A	A	A	0	N/A	0.15	1	C0555120	275741008	Urine microscopy leukocytes present finding
95	Urine Nitrites	Laboratory	6	N/A	A	N/A	A	A	A	0.0751987	N/A	0.15	2	C0580333	144810003	The measurement of nitrites in the urine.
96	Urine pH	Laboratory	6	N/A	A	N/A	A	A	A	0.0270976	N/A	0.15	2	C0042044	167305006	The determination of the pH-value in the urine.
97	Urine Protein	Laboratory	7	0.15	A	N/A	A	A	A	0.0353172	N/A	0.15	3	C0262923	57378007	The determination of the amount of protein present in a urine sample.
98	Urine Red Blood Cells	Laboratory	7	0	A	N/A	A	A	A	1	N/A	0.11	5	C0221752	167353005	The determination of the amount of RBCs present in a urine sample.
99	Urine Specific Gravity	Laboratory	2	N/A	A	N/A	A	N/A	N/A	N/A	N/A	N/A	5	C0202517	20501000	The measurement of urine specific gravity compares the density of urine and water.
100	Urine Urobilinogen	Laboratory	6	0	A	N/A	A	A	N/A	0.0026	N/A	0.15	3	C0427736	67410005	The measurement of urobilinogen in the urine.
101	Ongoing	Medical History	2	N/A	N/A	A	N/A	N/A	N/A	N/A	1	N/A	26	C2826680	303350001	An indication or description that an event or occurrence in an individual's medical history is continuing.
102	Reported Term	Medical History	2	0	N/A	N/A	N/A	N/A	N/A	N/A	1	N/A	5	C2826728	418799008	The verbatim description of the medical history being reported.
103	Event End Date Time	Medical History	2	N/A	N/A	N/A	A	N/A	A	N/A	N/A	N/A	5	C2826928	272379006;397898000	The date and time a medical history event has concluded.
104	Event Start Date Time	Medical History	3	N/A	N/A	N/A	A	N/A	A	N/A	A	N/A	5	C2826920	272379006;398201009	The date and time a medical history event began.
105	Questionnaire Name	PRO	2	0.93	N/A	N/A	N/A	N/A	N/A	0.014	N/A	N/A	19	C0034394	273249006	Predetermined sets of questions used to collect data - clinical data, social status, occupational group, etc. The term is often applied to a self-completed survey instrument.
106	Date / Time Of Assessment	PRO	2	0.93	N/A	N/A	N/A	N/A	N/A	0.014	N/A	N/A	19	C2826959		The date and time questionnaire data was collected.
107	Question Name	PRO	2	0.93	N/A	N/A	N/A	N/A	N/A	0.014	N/A	N/A	22	C1522634		A sentence of inquiry that asks for a reply; a request for information (e.g., a formal request to a database or search engine).
108	What Is The History Of Smoking Use For This Subject	Substance Use	6	0.02	N/A	0.52	N/A	0.073	A	0.07	A	N/A	9	C1519386	308512009	An indication of a person's current tobacco and nicotine consumption as well as some indication of smoking history.
109	Last Smoked	Substance Use	3	N/A	N/A	N/A	N/A	0.073	A	0.001	N/A	N/A	4	C3172719		How long has it been since you last smoked part or all of a cigarette
110	Cigarettes Smoked Per Day	Substance Use	4	0.02	N/A	N/A	N/A	A	A	0.014	N/A	N/A	4	C2826724		Amount of cigarettes smoked per day.
111	Years Smoked	Substance Use	2	N/A	N/A	N/A	N/A	0.073	A	N/A	N/A	N/A	4	C2826255	228487000	The length of time that substance usage occurs.
112	Number Of Pack Years	Substance Use	2	0.02	N/A	N/A	N/A	A	N/A	N/A	N/A	N/A	4	C1277691	165214002	A quantification of lifetime tobacco exposure defined as (number of cigarettes smoked per day x number of years smoked)/20. One pack-year is smoking 20 cigarettes a day for one year.
113	Alcohol Consumption	Substance Use	4	0.08	N/A	0.52	N/A	A	N/A	0	N/A	N/A	8	C0001948	160573003	Consumption of liquids containing ethanol, including the behaviors associated with drinking the alcohol.
114	Substance Use Start Date Time	Substance Use	2	N/A	N/A	N/A	N/A	A	A	N/A	N/A	N/A	8	C2827019		The date and time substance usage began.
115	Substance Use End Date Time	Substance Use	2	N/A	N/A	N/A	N/A	A	A	N/A	N/A	N/A	8	C2827008		The date and time substance usage has concluded.
116	Procedure Name	Surgery	8	0.13	0.152	N/A	A	0.262	A	0.315	1	0.18	5	C3173307		Name of surgical procedure
117	Date Of Procedure	Surgery	8	0.13	0.154	N/A	A	0.262	A	0.315	1	0.18	6	C2584899	439272007	Date of a procedure.
118	Indication	Surgery	0	N/A	N/A	N/A	N/A	N/A	N/A	N/A	N/A	N/A	5	C2361343	230165009	A sign, signal, circumstance, or symptom which serves to indicate or point out the cause, pathology, treatment, or issue of an attack of disease; the basis for initiation of a treatment for a disease or of a diagnostic test (causal, or symptomatic, or disease-specific indication).
119	Planned Date Of Surgery Procedure	Surgery	0	N/A	N/A	N/A	N/A	N/A	N/A	N/A	N/A	N/A	5	C1115731	413946009	The start date of the next planned treating procedure.
120	Date Of Assessment	Tumor Response	2	0.11	N/A	N/A	N/A	N/A	N/A	N/A	1	N/A	5	C3897280		The date and time of tumor results data collection.
121	Lesion Location	Tumor Response	2	0.11	N/A	N/A	N/A	N/A	N/A	N/A	1	N/A	4	C1517926	369754009	The location of the lesion.
122	Method Of Tumor Measurement	Tumor Response	1	N/A	N/A	N/A	N/A	N/A	N/A	N/A	1	N/A	3	C1299991;C2985641	370129005;250724005	The performed method for the measurement of the tumor.
123	Lesion Description	Tumor Response	2	0.11	N/A	N/A	N/A	N/A	N/A	N/A	1	N/A	3	C2985641		The completed characterization of the extent of any localized or abnormal change in the structure of part of an organ or tissue.
124	New Lesion Description	Tumor Response	1	N/A	N/A	N/A	N/A	N/A	N/A	N/A	1	N/A	1	C2986548;C2985641		The description of a lesion, which has not been previously seen or characterized.
125	Measurement Of Target Lesion Diameter	Tumor Response	1	N/A	N/A	N/A	N/A	N/A	N/A	N/A	1	N/A	1	C3827751		The measurement of the size of a tumor mass either clinically or in a surgically resected specimen.
126	Systolic Blood Pressure	Vital Signs	5	0.46	N/A	0.26	N/A	0.595	A	0.22	N/A	N/A	35	C0871470	72313002	The blood pressure during the contraction of the left ventricle of the heart.
127	Diastolic Blood Pressure	Vital Signs	5	0.46	N/A	0.26	N/A	0.595	A	0.22	N/A	N/A	34	C0428883	67726005	The blood pressure after the contraction of the heart while the chambers of the heart refill with blood.
128	Body Weight	Vital Signs	6	0.26	0.015	0.26	N/A	0.595	A	0.8	N/A	N/A	25	C0005910	27113001	The weight of a subject.
129	Height	Vital Signs	5	0.26	N/A	0.23	N/A	0.595	A	0.76	N/A	N/A	20	C0489786	50373000	The height of a subject
130	Pulse	Vital Signs	3	0.05	N/A	N/A	N/A	A	N/A	0.21	N/A	N/A	19	C0232117	78564009	The rate of the pulse as observed in an artery, expressed as beats per minute. It can be measured at several anatomical sites, including the wrist, neck, temple, groin, behind the knees, or on top of the foot.
131	Temperature	Vital Signs	4	0.63	N/A	N/A	N/A	A	A	0.16	N/A	N/A	21	C0039476	703421000	The temperature of a subject.
132	Position of VS Measurement	Vital Signs	0	N/A	N/A	N/A	N/A	N/A	N/A	N/A	N/A	N/A	24	C2826724	424724000	The physical bearing of the body during a vital signs assessment.
133	Date Of Assessment	Vital Signs	5	N/A	0.015	A	N/A	0.626	A	1	N/A	N/A	25	C2827042	46680005;410672004	The date and time vital signs data was collected.
